# Supplementary material for: A Deliberate Choice? Exploring the Decision to Switch from Cigarettes to E-Cigarettes
Source: Int J Environ Res Public Health. 2019 Feb 20;16(4):624. doi: 10.3390/ijerph16040624 (PMC6406587; doi:10.3390/ijerph16040624)
Supplement: Supplementary file 1 [file ijerph-16-00624-s001.zip]

Archive with 2 entries (2 files):
- 2019.02.19.Table S1_participant characteristics.doc
- 2019.02.19.Table S2_Topic guide.doc
